# Supplementary material for: The Ecology of Unsheltered Homelessness: Environmental and Social-Network Predictors of Well-Being among an Unsheltered Homeless Population
Source: Int J Environ Res Public Health. 2021 Jul 8;18(14):7328. doi: 10.3390/ijerph18147328 (PMC8306744; doi:10.3390/ijerph18147328)
Supplement: Supplementary file 1 [file ijerph-18-07328-s001.zip]

Archive with 1 entries (1 files):
- ijerph-1266463-supplementary.pdf
